# Supplementary material for: Nanoscale frictional imaging of ferroelectric domains
Source: Sci Adv. 2026 Jun 26;12(26):eaee0247. doi: 10.1126/sciadv.aee0247 (PMC13308593; doi:10.1126/sciadv.aee0247)
Supplement: Supplementary file 2 — Movies S1 to S3 [file sciadv.aee0247_movies_s1_to_s3.zip]

Archive with 3 entries (3 files):
- aee0247_movie_s1.mp4
- aee0247_movie_s2.mp4
- aee0247_movie_s3.mp4
